# Supplementary material for: Clinical Phenotypes of CDHR1-Associated Retinal Dystrophies
Source: Genes (Basel). 2022 May 22;13(5):925. doi: 10.3390/genes13050925 (PMC9140808; doi:10.3390/genes13050925)
Supplement: Supplementary file 1 [file genes-13-00925-s001.zip]

Archive with 1 entries (1 files):
- genes-1697188-supplementary.pdf
